# Supplementary material for: Landscape of Physical Activity and Quality of Life Research in Breast Cancer Survivors: Topic Modeling Analysis
Source: J Clin Med. 2025 Aug 8;14(16):5615. doi: 10.3390/jcm14165615 (PMC12386802; doi:10.3390/jcm14165615)
Supplement: Supplementary file 1 [file jcm-14-05615-s001.zip]

Archive with 1 entries (1 files):
- jcm-3753255-Supplementary.pdf
